# Supplementary material for: Isolation and genetic characterization of a novel recombinant HP-PRRSV strain in Jiangxi Province, China
Source: Front Vet Sci. 2025 Oct 6;12:1678378. doi: 10.3389/fvets.2025.1678378 (PMC12536727; doi:10.3389/fvets.2025.1678378)
Supplement: Supplementary file 1 [file Table_1.xlsx]

## Sheet: Sheet1
	Table S1 Primer Summary
Primer Name	Primer Sequence (5'→3')	Fragment Length (bp)
PRRSV-decF	CTCCTTTGATTGGAATGTTGTG	985bp
PRRSV-decR	GATGGCTTGAGCTGAGTATTTTG
ORF5-F	TGGCAATTTGAATGTTCAAGTATG	603bp
ORF5-R	CTGTGCTATCATTGCAGAAGTCGT
P1-F	ATGACGTATAGGTGTTGGCTC	1989bp
P1-R	ATCTCCTCCTCTATGACGAGC
P2-F	CTTGACCGACTGGCTAAGGTAA	1951bp
P2-R	TGGCAGCTCAGTTGGTCTAAGA
P3-F	GGTCTGTGACCAACCTGCCAA	1868bp
P3-R	ACGGCAGCCAAGTAGGTTC
P4-F	GGCCGTGGTGTTATTGGTT	2526bp
P4-R	TAAGCGAAGGAACTGCAGAGC
P5-F	AGTTGTTACTGAGACAGCGGT	2254bp
P5-R	GCAAGGCGGTACTAGCGTAAT
P6-F	GGCACAAGCCCTCTAGATGAG	1866bp
P6-R	CTCGGATGTATGAGGCGTAGC
P7-F	AGTCCAGGTGCTGGAAAGTG	2147bp
P7-R	CGTTGGGTAAACTCCTTGACG
P8-F	CGTGTACATCACCATCACTGC	1942bp
P8-R	AATTACGGCCGCATGGTTCT
