# Supplementary material for: Isolation and genetic characterization of a novel recombinant HP-PRRSV strain in Jiangxi Province, China
Source: Front Vet Sci. 2025 Oct 6;12:1678378. doi: 10.3389/fvets.2025.1678378 (PMC12536727; doi:10.3389/fvets.2025.1678378)
Supplement: Supplementary file 2 [file Table_2.xlsx]

## Sheet: Sheet1
	Table S2 The reference strains of PRRSV
Reference strains	Accession no.	Year	Origin
VR2332	EF536003	1992	USA
BJ-4	AF331831.1	2000	China
CH-1a	AY032626.1	2001	China
JXA1	EF112445	2006	China
CC-1	EF153486.1	2006	China
rV68	EU360128	2007	China
HUN4	EF635006	2007	China
CH-1R	EU807840.1	2007	China
PRRSV01	FJ175687	2008	China
JXA1_P10	FJ548854	2008	China
SY0909	HQ315837	2009	China
XL2008	EU880436	2009	China
SD1-100	GQ914997	2009	China
JXA1-P120	KC422727	2009	China
HN2007	EU880437.2	2009	China
GS2004	EU880443.3	2009	China
GD2007	EU880433.2	2009	China
Clone20	FJ899592.1	2009	China
CH2003	EU880440.2	2009	China
CH2002	EU880438.2	2009	China
QY2010	JQ743666	2010	China
WUH3	HM853673	2010	China
GX09-29	HM214914.1	2010	China
10FS-GD	JX192634.1	2010	China
QYYZ	JQ308798	2011	China
HH08	JX679179.1	2011	China
GM2	JN662424.1	2011	China
DY	JN864948.1	2011	China
GX1003	JX912249.1	2012	China
GX1002	JQ955658.1	2012	China
SH1211	KF678434	2013	China
CHsx1401	KP861625.1	2014	China
HNyc15	KT945018.1	2015	China
TJnh1501	KX510269	2016	China
JXwn06	EF641008	2016	China
HeN1601	MF766474.1	2016	China
GD-KP	KU978619.1	2016	China
SD17-38	MH068878	2017	China
JSTZ1712-12	MK906026	2017	China
SCya18	MK144543	2018	China
GZgy17	MK144542.1	2018	China
FJ0908	MK202794.1	2018	China
JSTZ1907-714	MN547967	2019	China
CH-YY	MK450365.1	2019	China
rJXA1-R	MT163314	2020	China
SDHSW135-2009	OL516361	2021	China
JLTZJ2050-2107	OL516359	2021	China
BJ2021	OK095299.1	2021	China
NADC34	MF326985.1	2017	USA
NADC30	JN654459.1	2012	USA
